# Supplementary material for: Cell-autonomous requirement for ACE2 across organs in lethal mouse SARS-CoV-2 infection
Source: PLoS Biol. 2023 Feb 6;21(2):e3001989. doi: 10.1371/journal.pbio.3001989 (PMC9934376; doi:10.1371/journal.pbio.3001989)
Supplement: S1 Metadata — An Excel file with separate sheets for each figure panel where numerical data were graphed. (XLSX) [file pbio.3001989.s017.xlsx]

## Sheet: Fig_1C
Cerebral cortex
WT	hACE2fl/y	hACE2-/y
1	4.0653	0		0 = undetectable by qPCR
0.35512	2.91451	0
0.354903	1.33215	0.665896
0.308429	2.6048
	0.379976
Lung
WT	hACE2fl/y	hACE2-/y
1	0.318	0		0 = undetectable by qPCR
1.3	0.053	0
0.748	0.071	0
1.121	0.065
	0.09
Kidney
WT	hACE2fl/y	hACE2-/y
1	0.564	0.071
0.406	0.737	0.183
0.914	0.401	0.105
1.108	0.594
	0.95
Small Intestine
WT	hACE2fl/y	hACE2-/y
1.55625	0.980544	0.0947599
1.58837	0.158656	0.153659
1.19317	0.375301	0.0494873
1	0.500941
	0.475959

## Sheet: Fig_2B_2C
Figure 2B-weight loss
Days after infection	hACE2fl/y								hACE2del/y
0	100	100	100	100	100	100	100	100	100	100	100	100	100	100	100	100
1	99	99	99	99	99	100	101	101	103	103	101	96	99.0964	99.1018	97.1875	99.3631
2	98	97	98	99	99	99	98	101	100	103	103	99.0769	99.6988	99.1018	100.312	99.3631				Note: data for hACE2fl/y infections at 105 titer are re-used throughout panels (B-E) in Figure 2 as littermate controls were not applicable and infections done contemporaneously with the same viral stock.
3	95	93	93	92	93	95	94	96	102	102	103	99.0769	100	98.8024	99.375	100
4	83	80	86	84	90	85	86	88	103	102	103	100	98.494	97.006	100.312	100.955
5			80	82	82	78	79	82	103	103	103	100.308	98.1928	96.7066	101.875	99.3631
6								75	101	103	103	100.615	98.7952	98.2036	102.5	100.637
7									100	101	102	101.231	99.0964	97.9042	102.188	99.6815
8									103	104	103	100.615	96.988	97.3054	101.562	98.0892
9									102	103	102	100.615	98.494	98.8024	102.188	99.0446
10									103	103	103	100.615	98.1928	97.6048	102.188	98.4076
11									102	102	102	101.846	97.5904	98.8024	102.5	99.6815
12									103	103	103	102.462	97.8916	98.8024	102.812	98.7261
13									100	102	101	101.538	96.3855	99.4012	103.75	99.3631
14									98	99	97	102.154	96.3855	98.503	105	100.318
	Percentage of initial weight								Percentage of initial weight
Figure 2C-survival
Day after Infection	hACE2fl/y	hACE2del/y
4	1			1 = death
4	1			0 = no event
5	1
5	1
5	1
5	1
6	1
14		0
14		0
14		0
14		0
14		0
14		0
14		0
14		0

## Sheet: Fig_2D_2E
Figure 2D-weight loss
Days after infection	hACE2fl/y								hACE2hypo/y
0	100	100	100	100	100	100	100	100	100	100	100	100	100				Note: data for hACE2fl/y infections at 105 titer are re-used throughout panels (B-E) in Figure 2 as littermate controls were not applicable and infections done contemporaneously with the same viral stock.
1	99	99	99	99	99	100	101	101	100	100	99	101	100
2	98	97	98	99	99	99	98	101	99	100	100	101	100
3	95	93	93	92	93	95	94	96	102	100	101	102	98
4	83	80	86	84	90	85	86	88	102	101	101	100	100
5			80	82	82	78	79	82	106	103	104	101	98
6								75	107	103	104	101	98
7									107	105	103	102	99
8									106	104	103	103	99
9									108	105	105	100	98
10									109	105	106	98	100
11									110	107	107	99	100
12									110	106	106	99	100
13									109	108	105	99	100
14									111	108	106	98	100
	Percentage of initial weight								Percentage of initial weight
Figure 2E-survival
Day after Infection	hACE2fl/y	hACE2hypo/y
4	1		1 = death
4	1		0 = no event
5	1
5	1
5	1
5	1
5	1
6	1
14		0
14		0
14		0
14		0
14		0

## Sheet: Fig_2F_2G
Figure 2F-weight loss
Days after infection	hACE2Wentworth/y				hACE2fl/y
0	100	100	100	100	100	100	100	100	100	100	100	100	100	100
1	98.3108	99.6764	97.8723	97.8528	96.5665	96.1864	98.2684	99.1416	99.5	96.8326	97.7876	94.5455	95.5556	97.5352
2	97.973	99.0291	99.2908	98.773	98.2833	97.0339	98.7013	98.7124	96.5	96.3801	98.2301	90.9091	93.3333	95.4225
3	98.6486	97.0874	99.2908	99.3865	94.4206	93.2203	95.2381	94.4206	85	95.0226	97.3451	86.3636	85.3333	95.7746
4	99.3243	98.3819	100	99.6933	92.7039	85.1695	87.8788	89.2704	81.5	94.5701	95.1327	80	78.2222	89.4366
5	98.6486	100.324	101.064	99.3865	80.6867	77.1186	76.1905	76.3948	72.5	82.3529	83.6283	72.2727		79.5775
6	97.6351	99.3528	99.2908	98.1595
7	99.6622	100.647	100.355	98.773
8	98.3108	99.0291	98.227	99.6933
9	98.6486	101.618	98.227	99.0798
10	96.9595	99.3528	99.2908	99.0798
11	97.2973	98.3819	97.5177	98.1595
12	97.973	101.294	98.5816	100.307
13	96.2838	98.7055	98.227	99.6933
14	96.6216	99.6764	99.6454	101.227
15	97.2973	99.6764	98.227	99.6933
16	97.2973	98.7055	98.227	98.1595
17	96.9595	99.0291	99.2908	99.0798
18	96.6216	98.7055	98.5816	100
19	97.2973	99.0291	98.5816	99.0798
20	97.6351	99.3528	97.8723	98.773
21	97.6351	99.3528	98.227	97.8528
	Percentage of initial weight				Percentage of initial weight
Figure 2G-weight loss
Days after infection	hACE2fl/y	hACE2Wentworth/y	1 = death
4	1		0 = no event
5	1
5	1
5	1
5	1
5	1
5	1
5	1
5	1
5	1
21		0
21		0
21		0
21		0

## Sheet: Fig_2H_2I
Figure 2H-weight loss
Days after infection	hACE2fl/y male 104 titer											hACE2fl/fl female 104 titer
1	100	100	100	100	100	100	100	100	100	100	100	100	100	100	100	100	100
2	102	102	101	102	98.2979	98.3871	98.0916	98.9011	96.6667	98.2379	97.7169	101.695	98.1481	101.005	100.909	100	100.535
3	101	102	99	101	98.7234	99.1935	98.855	98.5348	95.8333	98.2379	99.0868	105.085	100	101.508	100	101.951	101.07
4	96	98	94	99	97.4468	95.1613	99.2366	98.9011	94.1667	93.3921	98.1735	103.39	100	99.4975	100.909	104.878	101.07
5	84	88	90	91	91.0638	88.3065	94.6565	90.1099	88.3333	86.7841	92.6941	94.9153	92.5926	90.9548	94.5455	101.951	96.2567
6	78	81	82	81	79.5745	77.8226	81.2977		80.4167	77.9736	83.105	89.8305	79.6296	81.9095	83.6364	90.2439	87.1658
7				75	74.4681	72.5806					75.7991	84.7458	74.0741	72.3618	79.5455	80.9756	79.6791
	Percentage of initial weight											Percentage of initial weight
Figure 2I-survival
Day after Infection	hACE2fl/y Male	hACE2fl/y Female	1 = death
6	1		0 = no event
6	1
6	1
6	1
6	1
6	1
5	1
5	1
5	1
6	1
4	1
6		1
6		1
6		1
6		1
6		1
6		1

## Sheet: Fig_2J_2K
Figure 2J - weight loss
Days after infection	hACE2fl/y + WT										hACE2fl/y + Omicron BA1
0	100	100	100	100	100	100	100	100	100	100	100	100	100	100	100	100	100
1	97.0779	97.2527	98.8462	100.368	99.2701	97.7612	97.6285	97.0149	95.6364	96.2472	98.366	98.4733	100	95.6098	97.4522	89.1447	97.8417
2	95.7792	97.2527	99.6154	90.4412	98.5401	98.5075	97.2332	91.0448	96	94.702	99.0196	96.1832	100.325	96.0976	97.1338	89.8026	98.2014
3	87.987	95.0549	95	84.5588	87.9562	95.1493	94.4664	86.5672	87.6364	94.4812	98.366	98.4733	96.1039	94.6341	98.0892	98.3553	97.482
4	80.8442	95.0549	90.7692	79.0441	81.3869	93.6567	96.8379	75	83.6364	93.3775	99.0196	97.3282	95.4545	95.122	96.8153	98.3553	98.9209
5		87.3626	81.9231	73.8971	77.7372	80.2239	79.0514		73.4545	88.0795	96.732	98.0916	94.8052	94.3902	98.0892	97.6974	98.2014
6		81.044								81.8985	96.732	98.0916	98.0519	94.6341	96.8153	99.0132	100
7											96.732	97.3282	99.6753	93.9024	97.1338	100.987	99.2806
8											96.732	97.7099	97.7273	93.9024	94.586	99.6711	98.5612
9											97.3856	98.0916	97.0779	93.9024	95.5414	100.658	98.9209
10											97.3856	97.7099	95.1299	95.6098	96.4968	102.303	99.6403
11											98.0392	96.9466	96.7532	95.6098	95.8599	103.289	98.5612
	Percentage of initial weight										Percentage of initial weight
Figure 2K - survival
Days after infection	hACE2fl/y + WT	hACE2fl/y + Omicron BA.1	1 = death
4	1		0 = no event
5	1
5	1
5	1
4	1
5	1
5	1
5	1
6	1
6	1
11		0
11		0
11		0
11		0
11		0
11		0
11		0

## Sheet: Fig_3C_3E_3G_3H
Figure 3C -viral loads plotted on log scale
hACE2fl/y 104 titer	SpCCreERT2/+; hACE2fl/y 104titer
381724	2.98213e+06
4.86667e+06	3.1872e+06
1.47071e+06	2.04201e+06
4.62308e+06	58316.7
Figure 3E -viral loads plotted on log scale
hACE2fl/y 105 titer	HopxCreERT2/+; hACE2fl/y 105 titer
8019390	204140
69105363	2194949
19208059	3750642
21188145	1336443
	3808663
	2393178
Figure 3G -viral loads plotted on log scale
WT	hACE2fl/y Day 2	ShhCre/+; hACE2fl/y Day 2	hACE2fl/y 104 titer Day 6	hACE2fl/y 105 titer Day 6	ShhCre/+; hACE2fl/y Day 6	hACE2fl/y Blood Day 6
1.11	50759.7	1.49942	381724	1313000	53.459	53.873
3.141	4013271	2.90698	4.86667e+06	378300	25.522	33.1471
3.489	2926261	14.025	1.47071e+06	4380000	33.416	75.8604
2.404	510496	1	4.62308e+06	15660000	42.96	72.9001
4.871	24997.5			15330000
1	281589
8.02749
1.56157
1
			Note: Figure 3C hACE2fl/y 104 titer data is same as Figure 3G
1 = undetectable. Cannot plot zero on log scale
Figure 3H -PFUs plotted on log scale
hACE2fl/y	ShhCre/+; hACE2fl/y
60500000	1
3550000	1
2750000	1
315000	1
1
21000000	1
	1
	1
	1
1 = undetectable. Cannot plot zero on log scale

## Sheet: Fig_4A_4B_4C
Figure 4A-weight loss
Days after infection	hACE2fl/y											ShhCre/+; hACE2fl/y
0	100	100	100	100	100	100	100	100	100	100	100	100	100	100	100
1	102	102	101	102	98.2979	98.3871	98.0916	98.9011	96.6667	98.2379	97.7169	101	103	101	102
2	101	102	99	101	98.7234	99.1935	98.855	98.5348	95.8333	98.2379	99.0868	103	103	102	100
3	96	98	94	99	97.4468	95.1613	99.2366	98.9011	94.1667	93.3921	98.1735	101	100	103	100
4	84	88	90	91	91.0638	88.3065	94.6565	90.1099	88.3333	86.7841	92.6941	88	93	100	94
5	78	81	82	81	79.5745	77.8226	81.2977		80.4167	77.9736	83.105	90	82	92	81
6				75	74.4681	72.5806					75.7991	83	73	88	74
7														76
8
	Percentage of initial weight										Percentage of initial weight
				Note: hACE2 fl/y 104 data are same in Figure 2H and 2I
Figure 4B - survival
Day after Infection	hACE2fl/y104titer	ShhCre/+; hACE2fl/y	1 = death
6	1		0 = no event
6	1
6	1
6	1
6	1
6	1
5	1
5	1
5	1
6	1
4	1
7		1
6		1
6		1
6		1
Figure 4 -pulse oximetry
WT	hACE2fl/y 104 titer	ShhCre/+; hACE2fl/y 104 titer
91	80	72
97	77	72
94	89	84
94	81	72
99	72
98	89
99	76
97	80
94	88
92

## Sheet: Fig_6B_6C
Figure 6B -weight loss
Days after Infection	hACE2fl/y														hACE2fl/y + MMZ
0	100	100	100	100	100	100	100	100	100	100	100	100	100	100	100	100	100	100	100	100	100	100	100	100	100	100	100	100	100
1	96.5665	96.1864	98.2684	99.1416	99.5	96.8326	97.7876	94.5455	95.2569	98.1132	94.4206	97.0833	95.4357	96.9298	102.02	98.0315	97.9487	98.0583	100	98.9247	97.2376	100	102.222	98.5849	96.2963	97.4138	94.5607	103.478	96.5957
2	98.2833	97.0339	98.7013	98.7124	96.5	96.3801	98.2301	90.9091	87.747	96.6038	91.8455	96.6667	95.4357	97.3684	105.556	99.6063	97.4359	99.0291	107.568	105.376	98.895	102.02	99.5556	96.6981	94.9074	101.724	98.7448	101.304	94.0426
3	94.4206	93.2203	95.2381	94.4206	85	95.0226	97.3451	86.3636	81.8182	98.4906	93.9914	95.8333	89.6266	93.8596	106.061	102.362	97.4359	101.942	108.108	102.151	99.4475	101.01	94.6667	100	98.6111	100.862	104.184	102.609	89.3617
4	92.7039	85.1695	87.8788	89.2704	81.5	94.5701	95.1327	80	80.2372	90.566	87.9828	85.8333	82.5726	92.1053	105.556	102.756	99.4872	100	110.811	105.914	103.315	97.4747	96	100	97.6852	101.293	106.695	103.478	89.3617
5	80.6867	77.1186	76.1905	76.3948	72.5	82.3529	83.6283	72.2727	74.3083	82.6415	81.1159	75		81.1404	103.03	95.2756	100	100	112.432	105.376	107.182	99.4949	96.8889	100.472	99.537	100	106.276	102.609	88.0851
6															96.9697		98.4615	100.971	111.892	103.763	104.972	97.4747	92	100	96.7593	100.862	107.113	100.435	83.4043
7															85.8586		100	102.913	114.595	111.828	107.182	93.4343	Planned harvest for Day 5 timepoint
8															77.2727		102.051	103.883	111.892	110.215	108.84	95.9596
9																	101.538	103.398	111.351	110.215	109.945	100
10																	105.128	108.252	113.514	112.366	108.84	104.545
11																	103.077	106.311	112.973	109.677	108.287	103.03
12																	106.667	108.738	112.432	113.441	112.155	106.566
13																	107.179	110.68	113.514	113.978	111.602	108.081
14																	108.205	110.68	111.351	113.441	109.945	107.071
	Percentage of initial weight														Percentage of initial weight
Figure 6C -survival
Days after Infection	hACE2fl/y	hACE2fl/y + MMZ	1 = death
5	1		0 = no event
5	1
5	1
5	1
5	1
5	1
5	1
5	1
5		1
8		1
14		0
14		0
14		0
14		0
14		0
14		0
5	1
5	1
5	1
5	1
5	1
4	1
6		0
6		0
6		0
6		0
6		0
6		0

## Sheet: Fig_6I_6J_6K
Figure 6I -weight loss
Days after infection	hACE2fl/y					Foxg1Cre/+; hACE2fl/y
0	100	100	100	100	100	100	100	100
1	99.6109	98.4314	100.332	101.224	98.69	98.6885	100.353	100.331
2	100	101.176	100.997	100	98.2533	101.639	102.473	100.662
3	94.1634	92.549	99.0033	94.2857	99.5633	99.0164	101.06	100
4	85.9922	84.3137	93.6877	84.898	98.2533	99.0164	101.767	100.993
5					80.786	98.6885	101.413	101.656
6						98.0328	102.473	103.642
7						100	103.887	104.636
8						97.7049	101.767	103.311
9						100	102.473	103.974
10						100.656	103.534	104.636
11						101.311	104.594	105.298
12						103.934	106.007	104.305
	Percentage of initial weight					Percentage of initial weight
Figure 6J -survival
Days after infection	hACE2fl/y	Foxg1Cre/+; hACE2fl/y	1 = death
4	1		0 = no event
4	1
4	1
4	1
5	1
12		0
12		0
12		0
Figure 6K -pulse oximetry
WT	hACE2fl/y	Foxg1Cre/+; hACE2fl/y
91	82	94
96	84	98
96	79	99
99	80
96
91

[truncated: 12 more sheets: Fig_7A_7B_7C, Fig_8I_8J_8K, Fig_9G_9H_9I, Supp_1A, Supp_2A_2B, Supp_2C_2D, Supp_2E, Supp_6A_6B_6C, Supp_11B_11C_11D, Supp_11G_11H_11I, Supp_14E, Supp_16D_16E]
